# Supplementary material for: Non-Invasive Raman Classification Comparison with pXRF of Monochrome and Related Qing Porcelains: Lead-Rich-, Lead-Poor-, and Alkali-Based Glazes
Source: Materials (Basel). 2024 Jul 18;17(14):3566. doi: 10.3390/ma17143566 (PMC11278898; doi:10.3390/ma17143566)
Supplement: Supplementary file 1 [file materials-17-03566-s001.zip]

Archive with 1 entries (1 files):
- materials-3068471-supplementary.pdf
